# Supplementary material for: What determines value? Exploring value characteristics of novel therapies for digestive system cancers
Source: Front Immunol. 2026 Feb 10;17:1747256. doi: 10.3389/fimmu.2026.1747256 (PMC12929542; doi:10.3389/fimmu.2026.1747256)
Supplement: Supplementary file 1 [file Table1.xlsx]

## Sheet: Table S1
Table S1 Detailed Characteristics of included Indications and Trails
NO.	Drug	Drug Categories	Originator Drug	Indications	Molecular target detection	Reimbursement Status	Line of treatment	Approval Types	Study Code	Clinical Trial Registration Number	Study Design	Study Phase	Blinding	Median Follow-up (months)
1	Pembrolizumab[12,13]	Monoclonal antibodies and antibody-drug conjugates	Imported	Colorectal cancer	Yes	Out-of-pocket	1	Accelerated	KEYNOTE-177	NCT02563002	RCT	Ⅲ	No	44.5
2	Bevacizumab[14]	Monoclonal antibodies and antibody-drug conjugates	Imported	Colorectal cancer	No	Listed on the NRDL	1	Regular	AVF2107g	/	RCT	Ⅲ	No	/
3	Cetuximab[15]	Monoclonal antibodies and antibody-drug conjugates	Imported	Colorectal cancer	Yes	National price‑negotiated	1	Regular	TAILOR	NCT01228734	RCT	Ⅲ	No	48.7
4	Cetuximab[16]	Monoclonal antibodies and antibody-drug conjugates	Imported	Colorectal cancer	Yes	National price‑negotiated	≥2	Regular	BOND	/	RCT	Ⅲ	No	/
5	Envafolimab[17]	Monoclonal antibodies and antibody-drug conjugates	Domestic	Colorectal cancer	Yes	Out-of-pocket	≥2	Accelerated	KN035-CN-006	NCT03667170	single-arm	Ⅱ	No	11.5
6	Serplulimab[18]	Monoclonal antibodies and antibody-drug conjugates	Domestic	Colorectal cancer	Yes	Out-of-pocket	≥2	Accelerated	HLX10-010-MSI201	NCT03941574	single-arm	Ⅱ	No	7.7
7	Pucotenlimab[19]	Monoclonal antibodies and antibody-drug conjugates	Domestic	Colorectal cancer	Yes	Out-of-pocket	≥2	Accelerated	HX008-II-02	NCT03704246	single-arm	Ⅱ	No	22.5
8	Fruquintinib[20]	Protein kinase inhibitors	Domestic	Colorectal cancer	No	National price‑negotiated	3	Accelerated	FRESCO	NCT02314819	RCT	Ⅲ	Yes	13.3
9	Regorafenib[21]	Protein kinase inhibitors	Imported	Colorectal cancer	No	Listed on the NRDL	3	Accelerated	CONCUR	NCT01584830	RCT	Ⅲ	Yes	7.4
10	Tislelizumab[22]	Monoclonal antibodies and antibody-drug conjugates	Domestic	Colorectal cancer	Yes	National price‑negotiated	≥3	Accelerated	RATIONALE-209	NCT03736889	single-arm	Ⅱ	No	15.2
11	Sintilimab[23]	Monoclonal antibodies and antibody-drug conjugates	Domestic	Esophageal squamous cell carcinoma	No	National price‑negotiated	1	Regular	ORIENT-15	NCT03748134	RCT	Ⅲ	Yes	16
12	Camrelizumab[24]	Monoclonal antibodies and antibody-drug conjugates	Domestic	Esophageal squamous cell carcinoma	No	National price‑negotiated	1	Regular	ESCORT-1st	NCT03691090	RCT	Ⅲ	Yes	10.8
13	Tislelizumab[25]	Monoclonal antibodies and antibody-drug conjugates	Domestic	Esophageal squamous cell carcinoma	No	National price‑negotiated	1	Regular	RATIONALE-306	NCT03783442	RCT	Ⅲ	Yes	16.3
14	Toripalimab[26]	Monoclonal antibodies and antibody-drug conjugates	Domestic	Esophageal squamous cell carcinoma	No	National price‑negotiated	1	Regular	JUPITER-06	NCT03829969	RCT	Ⅲ	Yes	7.1
15	Nivolumab[27]	Monoclonal antibodies and antibody-drug conjugates	Imported	Esophageal squamous cell carcinoma	No	Out-of-pocket	1	Regular	CheckMate-648	NCT03143153	RCT	Ⅲ	No	39.4
16	Sugemalimab[28]	Monoclonal antibodies and antibody-drug conjugates	Domestic	Esophageal squamous cell carcinoma	No	Out-of-pocket	1	Regular	GEMSTONE-304	NCT04187352	RCT	Ⅲ	Yes	15.7
17	Serplulimab[29]	Monoclonal antibodies and antibody-drug conjugates	Domestic	Esophageal squamous cell carcinoma	Yes	Out-of-pocket	1	Regular	ASTRUM-007	NCT03958890	RCT	Ⅲ	Yes	14.9
18	Camrelizumab[30]	Monoclonal antibodies and antibody-drug conjugates	Domestic	Esophageal squamous cell carcinoma	No	National price‑negotiated	2	Accelerated	ESCORT	NCT03099382	RCT	Ⅲ	No	8.3
19	Tislelizumab[31,32]	Monoclonal antibodies and antibody-drug conjugates	Domestic	Esophageal squamous cell carcinoma	No	National price‑negotiated	2	Regular	RATIONALE-302	NCT03430843	RCT	Ⅲ	No	8.5
20	Pembrolizumab[33,34]	Monoclonal antibodies and antibody-drug conjugates	Imported	Esophageal squamous cell carcinoma	Yes	Out-of-pocket	2	Accelerated	KEYNOTE-181	NCT02564263	RCT	Ⅲ	No	7.1
21	Pembrolizumab[35,36]	Monoclonal antibodies and antibody-drug conjugates	Imported	Esophageal or Gastroesophageal Junction Cancer	No	Out-of-pocket	1	Regular	KEYNOTE-590	NCT03189719	RCT	Ⅲ	Yes	22.6
22	Sintilimab[37]	Monoclonal antibodies and antibody-drug conjugates	Domestic	Gastric or gastroesophageal junction cancer	No	National price‑negotiated	1	Regular	ORIENT-16	NCT03745170	RCT	Ⅲ	Yes	18.8
23	Tislelizumab[38]	Monoclonal antibodies and antibody-drug conjugates	Domestic	Gastric or gastroesophageal junction cancer	No	National price‑negotiated	1	Regular	RATIONALE-305	NCT03777657	RCT	Ⅲ	Yes	24.6
24	Trastuzumab[39,40]	Monoclonal antibodies and antibody-drug conjugates	Imported	Gastric or gastroesophageal junction cancer	Yes	Listed on the NRDL	1	Regular	ToGA	NCT01041404	RCT	Ⅲ	No	18.6
25	Nivolumab[41,42]	Monoclonal antibodies and antibody-drug conjugates	Imported	Gastric or gastroesophageal junction cancer	No	Out-of-pocket	1	Regular	CHECKMATE-649	NCT02872116	RCT	Ⅲ	No	47.4
26	Sugemalimab[43]	Monoclonal antibodies and antibody-drug conjugates	Domestic	Gastric or gastroesophageal junction cancer	Yes	Out-of-pocket	1	Regular	GEMSTONE-303	NCT03802591	RCT	Ⅲ	Yes	25.1
27	Cadonilimab[44]	Monoclonal antibodies and antibody-drug conjugates	Domestic	Gastric or gastroesophageal junction cancer	No	Out-of-pocket	1	Accelerated	COMPASSION-15	NCT05008783	RCT	Ⅲ	Yes	18.7
28	Pembrolizumab[45]	Monoclonal antibodies and antibody-drug conjugates	Imported	Gastric or gastroesophageal junction cancer	Yes	Out-of-pocket	1	Regular	KEYNOTE-811	NCT03615326	RCT	Ⅲ	Yes	38.5
29	Pembrolizumab[46]	Monoclonal antibodies and antibody-drug conjugates	Imported	Gastric or gastroesophageal junction cancer	No	Out-of-pocket	1	Regular	KEYNOTE-859	NCT03675737	RCT	Ⅲ	Yes	31
30	Ramucirumab[47,48]	Monoclonal antibodies and antibody-drug conjugates	Imported	Gastric or gastroesophageal junction cancer	No	Out-of-pocket	2	Regular	RAINBOW	NCT01170663	RCT	Ⅲ	Yes	7.9
31	Apatinib[49]	Protein kinase inhibitors	Domestic	Gastric or gastroesophageal junction cancer	No	National price‑negotiated	≥3	Regular	/	NCT01512745	RCT	Ⅲ	Yes	/
32	Nivolumab[50]	Monoclonal antibodies and antibody-drug conjugates	Imported	Gastric or gastroesophageal junction cancer	No	Out-of-pocket	≥3	Accelerated	ATTRACTION-2	NCT02267343	RCT	Ⅲ	Yes	8.9
33	Vedituximab[51]	Monoclonal antibodies and antibody-drug conjugates	Domestic	Gastric or gastroesophageal junction cancer	Yes	National price‑negotiated	≥3	Accelerated	/	NCT03556345	single-arm	Ⅱ	No	12
34	Trastuzumab deruxtecan[52]	Monoclonal antibodies and antibody-drug conjugates	Imported	Gastric or gastroesophageal junction cancer	Yes	Out-of-pocket	≥3	Accelerated	DESTINY-Gastric01	NCT03329690	RCT	Ⅱ	No	/
35	Sorafenib[53]	Protein kinase inhibitors	Imported	Hepatocellular carcinoma	No	Listed on the NRDL	1	Regular	SHARP	NCT00492752	RCT	Ⅲ	Yes	/
36	Lenvatinib[54,55]	Protein kinase inhibitors	Imported	Hepatocellular carcinoma	No	Listed on the NRDL	1	Accelerated	REFLECT	NCT01761266	RCT	Ⅲ	No	27.7
37	Donafenib[56]	Protein kinase inhibitors	Domestic	Hepatocellular carcinoma	No	National price‑negotiated	1	Accelerated	ZGDH3	NCT02645981	RCT	Ⅱ/Ⅲ	No	/
38	Atezolizumab[57,58]	Monoclonal antibodies and antibody-drug conjugates	Imported	Hepatocellular carcinoma	No	Out-of-pocket	1	Accelerated	IMbrave150	NCT03434379	RCT	Ⅲ	No	20.6
39	Sintilimab[59]	Monoclonal antibodies and antibody-drug conjugates	Domestic	Hepatocellular carcinoma	No	National price‑negotiated	1	Accelerated	ORIENT-32	NCT03794440	RCT	Ⅲ	No	10
40	Camrelizumab[60]	Monoclonal antibodies and antibody-drug conjugates	Domestic	Hepatocellular carcinoma	No	National price‑negotiated	1	Regular	CARES-310	NCT03764293	RCT	Ⅲ	No	14.5
41	Tislelizumab[61,62]	Monoclonal antibodies and antibody-drug conjugates	Domestic	Hepatocellular carcinoma	No	National price‑negotiated	1	Regular	RATIONALE-301	NCT03412773	RCT	Ⅲ	No	33
42	Apatinib[60]	Protein kinase inhibitors	Domestic	Hepatocellular carcinoma	No	National price‑negotiated	1	Regular	CARES-310	NCT03764293	RCT	Ⅲ	No	14.5
43	Bevacizumab[59 ]	Monoclonal antibodies and antibody-drug conjugates	Imported	Hepatocellular carcinoma	No	Listed on the NRDL	1	Accelerated	ORIENT-32	NCT03794440	RCT	Ⅲ	No	10
44	Bevacizumab[57,58]	Monoclonal antibodies and antibody-drug conjugates	Imported	Hepatocellular carcinoma	No	Out-of-pocket	1	Accelerated	IMbrave150	NCT03434379	RCT	Ⅲ	No	20.6
45	Regorafenib[63]	Protein kinase inhibitors	Imported	Hepatocellular carcinoma	No	Listed on the NRDL	2	Accelerated	RESORCE	NCT01774344	RCT	Ⅲ	Yes	7
46	Camrelizumab[64]	Monoclonal antibodies and antibody-drug conjugates	Domestic	Hepatocellular carcinoma	No	National price‑negotiated	2	Accelerated	/	NCT02989922	single-arm	Ⅱ	No	12.5
47	Tislelizumab[65]	Monoclonal antibodies and antibody-drug conjugates	Domestic	Hepatocellular carcinoma	No	National price‑negotiated	2	Accelerated	RATIONALE-208	NCT03419897	single-arm	Ⅱ	No	12.7
48	Pembrolizumab[66]	Monoclonal antibodies and antibody-drug conjugates	Imported	Hepatocellular carcinoma	No	Out-of-pocket	2	Regular	KEYNOTE-394	NCT03062358	RCT	Ⅲ	Yes	33.8
49	Apatinib[67]	Protein kinase inhibitors	Domestic	Hepatocellular carcinoma	No	National price‑negotiated	≥2	Regular	AHELP	NCT02329860	RCT	Ⅲ	Yes	7.6
50	Ramucirumab[68]	Monoclonal antibodies and antibody-drug conjugates	Imported	Hepatocellular carcinoma	No	Out-of-pocket	2	Regular	REACH-2	NCT02435433	RCT	Ⅲ	Yes	7.6
51	Imatinib[69]	Protein kinase inhibitors	Imported	Gastrointestinal stromal tumor	No	Listed on the NRDL	1	Regular	B2222	/	single-arm	Ⅱ	No	9
52	Avapritinib[70]	Protein kinase inhibitors	Imported	Gastrointestinal stromal tumor	Yes	Listed on the NRDL	1	Accelerated	NAVIGATOR	NCT02508532	single-arm	I	No	27.5
53	Sunitinib[71]	Protein kinase inhibitors	Imported	Gastrointestinal stromal tumor	No	Listed on the NRDL	2	Regular	/	NCT00075218	RCT	Ⅲ	Yes	/
54	Regorafenib[72,73]	Protein kinase inhibitors	Imported	Gastrointestinal stromal tumor	No	Listed on the NRDL	3	Accelerated	GRID	NCT01271712	RCT	Ⅲ	Yes	/
55	Ripretinib[74,75]	Protein kinase inhibitors	Imported	Gastrointestinal stromal tumor	No	National price‑negotiated	4	Accelerated	INVICTUS	NCT03353753	RCT	Ⅲ	Yes	6.3
56	Pembrolizumab[76]	Monoclonal antibodies and antibody-drug conjugates	Imported	Biliary tract cancer	No	Out-of-pocket	1	Regular	KEYNOTE-966	NCT04003636	RCT	Ⅲ	Yes	25.6
57	Durvalumab[77,78]	Monoclonal antibodies and antibody-drug conjugates	Imported	Biliary tract cancer	No	Out-of-pocket	1	Regular	TOPAZ-1	NCT03875235	RCT	Ⅲ	Yes	23.4
58	Pemigatinib[79]	Protein kinase inhibitors	Imported	Biliary tract cancer	Yes	Out-of-pocket	≥2	Accelerated	FIGHT-202	NCT02924376	single-arm	Ⅱ	No	42.9
59	Surufatinib[80]	Protein kinase inhibitors	Domestic	Extrapancreatic neuroendocrine tumor	No	National price‑negotiated	≥2	Regular	SANET-ep	NCT02588170	RCT	Ⅲ	Yes	13.8
60	Serplulimab[18 ]	Monoclonal antibodies and antibody-drug conjugates	Domestic	Gastric cancer	Yes	Out-of-pocket	3	Accelerated	HLX10-010-MSI201	NCT03941574	single-arm	Ⅱ	No	7.7
61	Everolimus[81,82]	Protein kinase inhibitors	Imported	Non-functional neuroendocrine tumor of the lung or gastrointestinal tract	No	Listed on the NRDL	2	Regular	RADIANT-4	NCT01524783	RCT	Ⅲ	Yes	21
62	Everolimus[83]	Protein kinase inhibitors	Imported	Pancreatic neuroendocrine tumor	No	Listed on the NRDL	1	Regular	RADIANT-3	NCT00510068	RCT	Ⅲ	Yes	17
63	Sunitinib[84,85]	Protein kinase inhibitors	Imported	Pancreatic neuroendocrine tumor	No	Listed on the NRDL	2	Accelerated	A6181111	NCT00428597	RCT	Ⅲ	Yes	67.4
64	Nimotuzumab[86 ]	Monoclonal antibodies and antibody-drug conjugates	Domestic	Pancreatic Cancer	Yes	National price‑negotiated	2	Regular	NOTABLE	NCT02395016	RCT	Ⅲ	Yes	57.6
65	Surufatinib[87]	Protein kinase inhibitors	Domestic	Pancreatic neuroendocrine tumor	No	National price‑negotiated	≥2	Regular	SANET-p	NCT02589821	RCT	Ⅲ	Yes	19.3
/：Not reported
