# Supplementary material for: What determines value? Exploring value characteristics of novel therapies for digestive system cancers
Source: Front Immunol. 2026 Feb 10;17:1747256. doi: 10.3389/fimmu.2026.1747256 (PMC12929542; doi:10.3389/fimmu.2026.1747256)
Supplement: Supplementary file 2 [file Table2.xlsx]

## Sheet: Table S2
Table S2 Clinical benefit of Novel Anti-tumor Drugs for Digestive System Cancers (According randomized controlled trials)
Drug	Indication	Intervention	Control group	Line of treatment	ASCO-VF										ESMO-MCBS
					Evaluated endpoint	HR(95 %CI)	Clinical Benefit Score	Toxicity Score	Bonus Points					ASCO-NHB	Evaluated endpoint	Control (months)	Gain (months)	HR(95 %CI)	Clinical Benefit Grade	Qol/ Grade 3-4 toxicity	ESMO-MCBS Grade
									Tail of the Curve Bonus Points	Palliation Bonus	QoL Bonus	Treatment-Free Interval Bonus	Total Bonus Points
Pembrolizumab[12,13]	Colorectal cancer	Pembrolizumab	CT	1	OS	0.74（0.53-1.03）	26	15.7	0	10	10	0	20	61.7	PFS	8.2	8.3	0.59（0.45-0.79）	3	1	4
Bevacizumab[14]	Colorectal cancer	Bevacizumab+CT	CT	1	OS	0.66 (CI：NR)	34	0	0	NR	NR	0	0	34	OS	15.6	4.7	0.66 (CI：NR)	3	0	3
Cetuximab[15]	Colorectal cancer	Cetuximab+CT	CT	1	OS	0.76（0.61-0.96）	24	-8.1	0	NR	NR	0	0	15.9	OS	17.8	2.9	0.76（0.61-0.96）	2	0	2
Cetuximab[16]	Colorectal cancer	Cetuximab+CT	cetuximab	≥2	OS	0.91（0.68-1.21）	9	-2.4	0	NR	NR	0	0	6.6	PFS	1.5	2.6	0.54（0.42-0.71）	3	-2	1
Fruquintinib[20]	Colorectal cancer	Fruquintinib	placebo	3	OS	0.65（0.51-0.83）	35	-20	0	NR	NR	0	0	15	OS	6.6	2.7	0.65（0.51-0.83）	3	0	3
Regorafenib[21]	Colorectal cancer	Regorafenib	placebo	3	OS	0.55（0.40-0.77）	45	-20	0	0	0	0	0	25	OS	6.3	2.5	0.55（0.40-0.77）	3	0	3
Sintilimab[23]	Esophageal squamous cell carcinoma	Sintilimab+CT	CT	1	OS	0.63（0.51-0.78）	37	-1.8	0	NR	NR	0	0	35.2	OS	12.5	4.2	0.63（0.51-0.78）	3	0	3
Camrelizumab[24]	Esophageal squamous cell carcinoma	Camrelizumab+CT	CT	1	OS	0.70（0.56-0.88）	30	-1.9	0	10	0	0	10	38.1	OS	12	3.3	0.70（0.56-0.88）	3	0	3
Tislelizumab[25]	Esophageal squamous cell carcinoma	Tislelizumab+CT	CT	1	OS	0.66（0.54-0.80）	34	-1.3	0	NR	NR	0	0	32.7	OS	10.6	6.6	0.66（0.54-0.80）	4	0	4
Toripalimab[26]	Esophageal squamous cell carcinoma	Toripalimab+CT	CT	1	OS	0.58（0.43-0.78）	42	-2.9	0	NR	NR	0	0	39.1	OS	11	6	0.58（0.43-0.78）	4	0	4
Nivolumab[27]	Esophageal squamous cell carcinoma	Nivolumab+CT	CT	1	OS	0.78（0.65-0.93）	22	-2.1	20	0	0	0	0	39.9	OS	10.7	2.1	0.78（0.65-0.93）	3	0	3
Sugemalimab[28]	Esophageal squamous cell carcinoma	Sugemalimab+CT	CT	1	OS	0.70（0.55-0.90）	30	-5.5	0	NR	NR	0	0	24.5	OS	11.5	3.8	0.70（0.55-0.90）	4	0	4
Serplulimab[29]	Esophageal squamous cell carcinoma	Serplulimab+CT	CT	1	OS	0.68（0.53-0.87）	32	-3.7	0	NR	NR	0	0	28.3	OS	11.8	3.5	0.68（0.53-0.87）	4	0	4
Camrelizumab[30]	Esophageal squamous cell carcinoma	Camrelizumab	CT	2	OS	0.71（0.57-0.87）	29	14.2	20	0	10	0	20	73.2	OS	6.2	2.1	0.71（0.57-0.87）	3	1	4
Tislelizumab[31,32]	Esophageal squamous cell carcinoma	Tislelizumab	CT	2	OS	0.70（0.57-0.85）	30	NR	20	10	10	0	40	70	OS	6.3	2.3	0.70（0.57-0.85）	3	1	4
Pembrolizumab[33,34]	Esophageal squamous cell carcinoma	Pembrolizumab	CT	2	OS	0.69（0.52-0.93）	31	14.9	0	0	0	0	0	45.9	OS	6.7	2.6	0.69（0.52-0.93）	3	1	4
Pembrolizumab[35,36]	Esophageal or Gastroesophageal Junction Cancer	Pembrolizumab+CT	CT	1	OS	0.73（0.62-0.86）	27	-4.7	0	10	0	0	10	32.3	OS	9.8	2.6	0.73（0.62-0.86）	3	0	3
Sintilimab[37]	Gastric or gastroesophageal junction cancer	Sintilimab+CT	CT	1	OS	0.77（0.63-0.94）	23	0	20	NR	NR	0	20	43	OS	12.3	2.9	0.77（0.63-0.94）	2	0	2
Tislelizumab[38]	Gastric or gastroesophageal junction cancer	Tislelizumab+CT	CT	1	OS	0.80（0.70-0.92）	20	-1.1	0	NR	NR	0	0	18.9	OS	12.9	2.1	0.80（0.70-0.92）	2	0	2
Trastuzumab[39,40]	Gastric or gastroesophageal junction cancer	Trastuzumab+CT	CT	1	OS	0.74（0.60-0.91）	26	-2.5	0	10	10	0	20	43.5	OS	11.1	2.7	0.74（0.60-0.91）	3	1	4
Nivolumab[41,42]	Gastric or gastroesophageal junction cancer	Nivolumab+CT	CT	1	OS	0.79（0.71-0.88）	21	-1.9	0	10	10	0	10	39.1	OS	11.6	2.1	0.79（0.71-0.88）	1	1	2
Sugemalimab[43]	Gastric or gastroesophageal junction cancer	Sugemalimab+CT	CT	1	OS	0.75（0.61-0.92）	25	1	0	NR	NR	0	0	26	OS	12.6	3	0.75（0.61-0.92）	3	0	3
Cadonilimab[44]	Gastric or gastroesophageal junction cancer	Cadonilimab+CT	CT	1	OS	0.66（0.54-0.81）	34	-2.7	0	NR	NR	0	0	31.3	OS	11.1	3	0.66（0.54-0.81）	4	0	4
Pembrolizumab[45]	Gastric or gastroesophageal junction cancer	Pembrolizumab+trastuzumab+CT	trastuzumab+CT	1	OS	0.84（0.70-1.01）	16	-4.3	0	NR	NR	0	0	11.7	PFS	8.1	1.9	0.73（0.62-0.87）	2	0	2
Pembrolizumab[46]	Gastric or gastroesophageal junction cancer	Pembrolizumab+CT	CT	1	OS	0.78（0.70-0.87）	22	-5.9	0	0	0	0	0	16.1	OS	11.5	1.4	0.78（0.70-0.87）	1	0	1
Ramucirumab[47,48]	Gastric or gastroesophageal junction cancer	Ramucirumab+CT	CT	2	OS	0.81（0.68-0.96）	19	-0.3	0	0	0	0	0	18.7	OS	7.4	2.2	0.81（0.68-0.96）	2	0	2
Apatinib[49]	Gastric or gastroesophageal junction cancer	Apatinib	placebo	≥3	OS	0.71（0.54-0.94）	29	-6.2	0	0	0	0	0	22.8	OS	4.7	1.8	0.71（0.54-0.94）	2	0	2
Nivolumab[50]	Gastric or gastroesophageal junction cancer	Nivolumab	placebo	≥3	OS	0.63（0.51-0.78）	37	-20	20	NR	NR	0	20	37	OS	4.1	1.1	0.63（0.51-0.78）	1	0	1
Trastuzumab deruxtecan[52]	Gastric or gastroesophageal junction cancer	Trastuzumab deruxtecan	CT	≥3	OS	0.59（0.39-0.88）	41	-6.1	0	NR	NR	0	0	34.9	OS	8.4	4.1	0.59（0.39-0.88）	4	0	4
Sorafenib[53]	Hepatocellular carcinoma	Sorafenib	placebo	1	OS	0.68（0.50-0.93）	32	-20	0	NR	NR	0	0	12	OS	4.2	2.3	0.68（0.50-0.93）	3	0	3
Lenvatinib[54,55]	Hepatocellular carcinoma	Lenvatinib	sorafenib	1	OS	0.92（0.79-1.06）	8	-2.1	0	10	0	0	10	15.9	Qol	Improvement in some symptoms BUT without evidence of improved overall Qol			3	0	3
Donafenib[56]	Hepatocellular carcinoma	Donafenib	sorafenib	1	OS	0.84（0.71-0.99）	16	1.6	0	NR	NR	0	0	17.6	OS	10.1	1.9	0.84（0.71-0.99）	1	1	2
Atezolizumab[57,58]	Hepatocellular carcinoma	Atezolizumab+bevacizumab	sorafenib	1	OS	0.66（0.52-0.85）	34	-0.6	0	10	10	0	20	53.4	OS	13.4	5.8	0.66（0.52-0.85）	4	1	5
Sintilimab[59]	Hepatocellular carcinoma	Sintilimab+bevacizumab	sorafenib	1	OS	0.57（0.43-0.75）	43	-2	0	NR	NR	0	16	41	OS	10.4	＞3months	0.57（0.43-0.75）	4	0	4
Camrelizumab[60]	Hepatocellular carcinoma	Camrelizumab+apatinib	sorafenib	1	OS	0.62（0.49-0.80）	38	-4.7	0	10	0	0	10	43.3	OS	15.2	6.9	0.62（0.49-0.80）	4	0	4
Tislelizumab[61,62]	Hepatocellular carcinoma	Tislelizumab	sorafenib	1	OS	0.85（0.71-1.02）	15	NR	0	10	10	0	20	35	Qol	Improve Qol			4	0	4
Apatinib[60]	Hepatocellular carcinoma	Apatinib+camrelizumab	sorafenib	1	OS	0.62（0.49-0.80）	38	-4.7	0	10	0	0	10	43.3	OS	15.2	6.9	0.62（0.49-0.80）	4	0	4
Bevacizumab[59 ]	Hepatocellular carcinoma	Bevacizumab+sintilimab	sorafenib	1	OS	0.57（0.43-0.75）	43	-2	0	NR	NR	0	16	41	OS	10.4	＞3months	0.57（0.43-0.75）	4	0	4
Bevacizumab[57,58]	Hepatocellular carcinoma	Bevacizumab+atezolizumab	sorafenib	1	OS	0.66（0.52-0.85）	34	-0.6	0	10	10	0	20	53.4	OS	13.4	5.8	0.66（0.52-0.85）	4	1	5
Regorafenib[63]	Hepatocellular carcinoma	Regorafenib	placebo	2	OS	0.63（0.50-0.79）	37	-16.2	0	NR	0	0	0	20.8	OS	7.8	2.8	0.63（0.50-0.79）	3	0	3
Pembrolizumab[66]	Hepatocellular carcinoma	Pembrolizumab	placebo	2	OS	0.79（0.63-0.99）	21	-20	0	NR	NR	0	0	1	OS	13	1.6	0.79（0.63-0.99）	2	0	2
Apatinib[67]	Hepatocellular carcinoma	Apatinib	placebo	≥2	OS	0.79（0.62-1.00）	21	-15.5	0	0	0	0	0	5.5	OS	6.8	1.9	0.79（0.62-1.00）	2	0	2
Ramucirumab[68]	Hepatocellular carcinoma	Ramucirumab	placebo	2	OS	0.71（0.53-0.95）	29	-20	0	NR	NR	0	0	9	OS	7.3	1.2	0.71（0.53-0.95）	1	0	1
Sunitinib[71]	Gastrointestinal stromal tumor	Sunitinib	placebo	2	OS	0.49（0.29-0.83）	51	-19.5	0	NR	NR	0	0	31.5	OS	8.4	＞3.0	0.49（0.29-0.83）	4	0	4
Regorafenib[72,73]	Gastrointestinal stromal tumor	Regorafenib	placebo	3	OS	0.77（0.42-1.41）	23	-20	0	NR	0	0	0	3	PFS	0.9	3.9	0.27（0.19-0.39）	3	-1	2
Ripretinib[74,75]	Gastrointestinal stromal tumor	Ripretinib	placebo	4	OS	0.36（0.21-0.62）	64	-20	20	0	10	0	30	74	OS	6.6	8.5	0.36（0.21-0.62）	4	1	5
Pembrolizumab[76]	Biliary tract cancer	Pembrolizumab+CT	CT	1	OS	0.83（0.72-0.95）	17	0.2	0	0	0	0	0	17.2	OS	10.9	2.8	0.83（0.72-0.95）	1	0	1
Durvalumab[77,78]	Biliary tract cancer	Durvalumab+CT	CT	1	OS	0.76（0.64-0.91）	24	-0.3	0	0	0	0	0	23.7	OS	11.3	1.6	0.76（0.64-0.91）	2	0	2
Surufatinib[80]	Extrapancreatic neuroendocrine tumor	Surufatinib	placebo	≥2	PFS	0.66（0.44-0.98）	27.2	-8.6	16	0	0	0	16	34.6	PFS	3.9	3.5	0.66（0.44-0.98）	3	1	4
Everolimus[81,82]	Non-functional neuroendocrine tumor of the lung or gastrointestinal tract	Everolimus	placebo	2	OS	0.64（0.40-1.05）	36	-20	0	0	0	0	0	16	PFS	3.9	7.1	0.48（0.35-0.67）	3	-1	2
Everolimus[83]	Pancreatic neuroendocrine tumor	Everolimus	placebo	1	PFS	0.35（0.27-0.45）	52	-13.7	0	NR	NR	0	0	38.3	PFS	4.6	6.4	0.35（0.27-0.45）	3	1	4
Sunitinib[84,85]	Pancreatic neuroendocrine tumor	Sunitinib	placebo	2	OS	0.73（0.50-1.06）	27	-6.7	0	0	0	0	0	20.3	PFS	5.8	6.8	0.32（0.18-0.55）	3	0	3
Nimotuzumab[86 ]	Pancreatic Cancer	Nimotuzumab+CT	CT	2	OS	0.66（0.42-1.05）	34	0	0	NR	NR	0	0	34	PFS	3.6	0.6	0.60（0.37-0.99）	2	-1	1
Surufatinib[87]	Pancreatic neuroendocrine tumor	Surufatinib	placebo	≥2	PFS	0.34（0.21-0.55）	52.8	-14.7	16	0	0	0	16	54.1	PFS	4.6	9.3	0.34（0.21-0.55）	3	1	4
NR：Not reported.
