# Supplementary material for: What determines value? Exploring value characteristics of novel therapies for digestive system cancers
Source: Front Immunol. 2026 Feb 10;17:1747256. doi: 10.3389/fimmu.2026.1747256 (PMC12929542; doi:10.3389/fimmu.2026.1747256)
Supplement: Supplementary file 3 [file Table3.xlsx]

## Sheet: 附加材料3
Table S3 Clinical benefit of Novel Anti-tumor Drugs for Digestive System Cancers (According single-arm trials)
Drug	Indication	Intervention	Line of treatment	Evaluated endpoint	Endpoint outcome (months)	Clinical Benefit Grade	Qol/ Grade 3-4 toxicity	ESMO-MCBS Grade
Envafolimab[17]	Colorectal cancer	Envafolimab	≥2	PFS	7.2	3	0	3
Serplulimab[18]	Colorectal cancer	Serplulimab	≥2	PFS	not reached , ＞12.0	3	1	4
Pucotenlimab[19]	Colorectal cancer	Pucotenlimab	≥2	PFS	not reached , ＞12.0	3	0	3
Tislelizumab[22]	Colorectal cancer	Tislelizumab	≥3	ORR and DOR	ORR=39.1% and DOR =14.6 months	3	0	3
Vedituximab[51]	Gastric or gastroesophageal junction cancer	Vedituximab	≥3	PFS	4.1	2	0	2
Camrelizumab[64]	Hepatocellular carcinoma	Camrelizumab	2	PFS	2.1	1	0	1
Tislelizumab[65]	Hepatocellular carcinoma	Tislelizumab	2	PFS	2.7	1	0	1
Imatinib[69]	Gastrointestinal stromal tumor	Imatinib	1	ORR and DOR	ORR=49.3% and DOR ＞ 10.7 months	3	1	4
Avapritinib[70]	Gastrointestinal stromal tumor	Avapritinib	1	PFS	34	3	0	3
Pemigatinib[79]	Biliary tract cancer	Pemigatinib	≥2	PFS	7	3	0	3
Serplulimab[18 ]	Gastric cancer	Serplulimab	3	PFS	not reached , ＞12.0	3	1	4
